# Supplementary material for: Nuclear import of PTPN18 inhibits breast cancer metastasis mediated by MVP and importin β2
Source: Cell Death Dis. 2022 Aug 18;13(8):720. doi: 10.1038/s41419-022-05167-z (PMC9388692; doi:10.1038/s41419-022-05167-z)
Supplement: Supplementary file 10 — Supplementary Tables 1 [file 41419_2022_5167_MOESM10_ESM.xlsx]

## Sheet: S1
Supplementary Table 1. Sequences of siRNAs and primers used in this study
Targets	Sequence (5'-3')	Purpose
PTPN18	GAGGGACACAGCGACTACA	siRNA
PTPN18	TCGAGAGATAGAGAATGGGCGGAAA	siRNA
MVP	GTTTGAGGAGGTTCTGGATTT	siRNA
MVP	GTGGAGGTCGTGGAGATCATT	siRNA
importinβ2	GTAGGACTCAAGCTCTAATGT	siRNA
importinβ2	GCTCTTGTGCGTTCCATAACA	siRNA
PTPN18-F	AGGAGTCCCGTTCTGTGTACC	qRT-PCR
PTPN18-R	TGCCTCACATAATCCACGGTG	qRT-PCR
CTGF-F	CAGCATGGACGTTCGTCTG	qRT-PCR
CTGF-R	AACCACGGTTTGGTCCTTGG	qRT-PCR
SPARC-F	TGAGGTATCTGTGGGAGCTAATC	qRT-PCR
SPARC-R	CCTTGCCGTGTTTGCAGTG	qRT-PCR
PAI1-F	ATTCAAGCAGCTATGGGATTCAA	qRT-PCR
PAI1-R	CTGGACGAAGATCGCGTCTG	qRT-PCR
SMAD7-F	TTCCTCCGCTGAAACAGGG	qRT-PCR
SMAD7-R	CCTCCCAGTATGCCACCAC	qRT-PCR
GAPDH-F	GGAGCGAGATCCCTCCAAAAT	qRT-PCR
GAPDH-R	GGCTGTTGTCATACTTCTCATGG	qRT-PCR
LOX-F	CGGCGGAGGAAAACTGTCT	qRT-PCR
LOX-R	TCGGCTGGGTAAGAAATCTGA	qRT-PCR
FN1-F	CGGTGGCTGTCAGTCAAAG	qRT-PCR
FN1-R	AAACCTCGGCTTCCTCCATAA	qRT-PCR
LTBP1-F	CTGACGGCCACGAACTTCC	qRT-PCR
LTBP1-R	GCACTGACATTTGTCCCTTGA	qRT-PCR
FERMT1-F	GCGTTGACCATCCCAATGAAG	qRT-PCR
FERMT1-R	ACCAAAGAGCAAAGTCTGACC	qRT-PCR
LOXL2-F	GGGTGGAGGTGTACTATGATGG	qRT-PCR
LOXL2-R	CTTGCCGTAGGAGGAGCTG	qRT-PCR
GREM1-F	CGGAGCGCAAATACCTGAAG	qRT-PCR
GREM1-R	GGTTGATGATGGTGCGACTGT	qRT-PCR
TGFBI-F	CACTCTCAAACCTTTACGAGACC	qRT-PCR
TGFBI-R	CGTTGCTAGGGGCGAAGATG	qRT-PCR
BMP2-F	ACCCGCTGTCTTCTAGCGT	qRT-PCR
BMP2-R	TTTCAGGCCGAACATGCTGAG	qRT-PCR
CXCL8-F	TTTTGCCAAGGAGTGCTAAAGA	qRT-PCR
CXCL8-R	AACCCTCTGCACCCAGTTTTC	qRT-PCR
PLAUR-F	TGTAAGACCAACGGGGATTGC	qRT-PCR
PLAUR-R	AGCCAGTCCGATAGCTCAGG	qRT-PCR
FAS-F	TCTGGTTCTTACGTCTGTTGC	qRT-PCR
FAS-R	CTGTGCAGTCCCTAGCTTTCC	qRT-PCR
DKK1-F	CCTTGAACTCGGTTCTCAATTCC	qRT-PCR
DKK1-R	CAATGGTCTGGTACTTATTCCCG	qRT-PCR
SDC1-F	CTGCCGCAAATTGTGGCTAC	qRT-PCR
SDC1-R	TGAGCCGGAGAAGTTGTCAGA	qRT-PCR
WWTR1-F	GATCCTGCCGGAGTCTTTCTT	qRT-PCR
WWTR1-R	CACGTCGTAGGACTGCTGG	qRT-PCR
ITGA5-F	GGCTTCAACTTAGACGCGGAG	qRT-PCR
ITGA5-R	TGGCTGGTATTAGCCTTGGGT	qRT-PCR
