# Supplementary material for: Nuclear import of PTPN18 inhibits breast cancer metastasis mediated by MVP and importin β2
Source: Cell Death Dis. 2022 Aug 18;13(8):720. doi: 10.1038/s41419-022-05167-z (PMC9388692; doi:10.1038/s41419-022-05167-z)
Supplement: Supplementary file 11 — Supplementary Tables 2 [file 41419_2022_5167_MOESM11_ESM.xlsx]

## Sheet: Sheet1
Supplementary Table 2. Antibodies used in this study.
Antibody	Source	Dilutions
α PTPN18	CST (8311)	IP/WB (1:200/1:1000)
α PTPN18	Invitrogen (PA5-113316)	IHC/WB (1:200/1:1000)
α MVP	Santa Cruz (sc-23916)	IP/IF/WB (1:50/1:50/1:200)
α importinβ2	CST (38700)	WB (1:1000)
α ETS1	CST (14069)	WB (1:1000)
α GAPDH	CST (2118)	WB (1:5000)
α HA	Absin (abs137963a)	IP/WB (1:300/1:1000)
α Flag	Absin (abs137958)	IP/WB (1:300/1:1000)
α GFP	Abcam (ab290)	IP/WB (1:500/1:2000)
α mCherry	CST (43590)	WB (1:1000)
α Lamin A/C	CST (4777)	WB (1:2000)
α p-Tyr	CST (9411s)	WB (1:2000)
α N-Cadherin	CST (13116)	WB (1:1000)
α E-Cadherin	CST (3195)	IF/WB (1:200/1:1000)
α Vimentin	CST (5741)	WB (1:1000)
α FN1	Abcam (ab2413)	WB (1:1000)
α β-catenin	CST (8480)	WB (1:1000)
α SRC	CST (2109)	WB (1:1000)
